# Supplementary material for: Extraction condition optimization and effects of drying methods on physicochemical properties and antioxidant activities of polysaccharides from Astragalus cicer L
Source: Sci Rep. 2018 Feb 20;8:3359. doi: 10.1038/s41598-018-21295-z (PMC5820361; doi:10.1038/s41598-018-21295-z)
Supplement: Supplementary file 2 — Supporting Information S2 Dataset [file 41598_2018_21295_MOESM2_ESM.xls]

## Sheet: Molecular weight VD-ACPs
Extraction condition optimization and effects of drying methods on physicochemical properties and antioxidant activities of polysaccharides from Astragalus cicer L.
Hongmei Shang1,2,3, Menghan Wang1, Ran Li1, Mengying Duan1, Hongxin Wu4, Haizhu Zhou 1,2*
Supporting Information S2 Dataset: Molecular weight distribution of VD-ACPs
VD-ACPs
	Tube no.	OD490nm	Volume of each tube (mL)	Elution volume (mL)			Elution profiles of VD-ACPs
	0	0	0	0
	1	0.009	4.05	4.05
	2	0.008	4.05	8.1
	3	0.005	4.05	12.15
	4	0	4.05	16.2
	5	0.027	4.05	20.25
	6	0	4.05	24.3
	7	0	4.05	28.35
	8	0.006	4.05	32.4
	9	0.016	4.05	36.45
	10	0	4.05	40.5
	11	0.029	4.05	44.55
	12	0	4.05	48.6
	13	0	4.05	52.65
	14	0	4.05	56.7
	15	0	4.05	60.75
	16	0	4.05	64.8
	17	0	4.05	68.85
	18	0	4.05	72.9			VD-ACPs, polysaccharides of Astragalus cicer L. dried by vacuum drying method
	19	0	4.05	76.95
	20	0	4.05	81
	21	0.005	4.05	85.05
	22	0	4.05	89.1
	23	0	4.05	93.15
	24	0.024	4.05	97.2
	25	0	4.05	101.25
	26	0	4.05	105.3
	27	0.012	4.05	109.35
	28	0	4.05	113.4
	29	0	4.05	117.45
	30	0	4.05	121.5
	31	0	4.05	125.55
	32	0	4.05	129.6
	33	0.018	4.05	133.65
	34	0.036	4.05	137.7
	35	0.112	4.05	141.75
	36	0.295	4.05	145.8
	37	0.102	4.05	149.85
	38	0.038	4.05	153.9
	39	0.021	4.05	157.95
	40	0.015	4.05	162
	41	0.012	4.05	166.05
	42	0.008	4.05	170.1
	43	0.006	4.05	174.15
	44	0.021	4.05	178.2
	45	0.009	4.05	182.25
	46	0.012	4.05	186.3
	47	0.024	4.05	190.35
	48	0.01	4.05	194.4
	49	0.008	4.05	198.45
	50	0.008	4.05	202.5
	51	0.012	4.05	206.55
	52	0.011	4.05	210.6
	53	0.009	4.05	214.65
	54	0	4.05	218.7
	55	0	4.05	222.75
	56	0.006	4.05	226.8
	57	0.016	4.05	230.85
	58	0	4.05	234.9
	59	0	4.05	238.95
	60	0	4.05	243
	61	0	4.05	247.05
	62	0.011	4.05	251.1
	63	0.012	4.05	255.15
	64	0.012	4.05	259.2
	65	0.009	4.05	263.25
	66	0	4.05	267.3
	67	0	4.05	271.35
	68	0.007	4.05	275.4
	69	0.022	4.05	279.45
	70	0	4.05	283.5
	71	0	4.05	287.55
	72	0	4.05	291.6
	73	0.031	4.05	295.65
	74	0.04	4.05	299.7
	75	0.03	4.05	303.75
	76	0.013	4.05	307.8
	77	0.02	4.05	311.85
	78	0.014	4.05	315.9
	79	0.016	4.05	319.95
	80	0.012	4.05	324
	81	0.011	4.05	328.05
	82	0	4.05	332.1
	83	0.01	4.05	336.15
	84	0	4.05	340.2
	85	0.005	4.05	344.25
	86	0.009	4.05	348.3
	87	0.024	4.05	352.35
	88	0.041	4.05	356.4
	89	0.089	4.05	360.45
	90	0.112	4.05	364.5
	91	0.215	4.05	368.55
	92	0.389	4.05	372.6
	93	0.658	4.05	376.65
	94	0.412	4.05	380.7
	95	0.225	4.05	384.75
	96	0.136	4.05	388.8
	97	0.092	4.05	392.85
	98	0.047	4.05	396.9
	99	0.018	4.05	400.95
	100	0.007	4.05	405
	101	0.013	4.05	409.05
	102	0.01	4.05	413.1
	103	0.029	4.05	417.15
	104	0.028	4.05	421.2
	105	0.023	4.05	425.25
	106	0.026	4.05	429.3
	107	0.031	4.05	433.35
	108	0.021	4.05	437.4
	109	0.022	4.05	441.45
	110	0.005	4.05	445.5
